# Supplementary material for: Saliva microbiome in relation to SARS-CoV-2 infection in a prospective cohort of healthy US adults
Source: eBioMedicine. 2023 Jul 22;94:104731. doi: 10.1016/j.ebiom.2023.104731 (PMC10382861; doi:10.1016/j.ebiom.2023.104731)
Supplement: Table S6 [file mmc2.xlsx]

## Sheet: modules
Supplemental Table 6. Co-occurence guild membership
SARS-CoV-2 positive cases; all samples (Figure 8, Supplemental Figure 4)
guild_0	PWY0-166: superpathway of pyrimidine deoxyribonucleotides de novo biosynthesis (E. coli)	PWY-7199: pyrimidine deoxyribonucleosides salvage	PWY-5347: superpathway of L-methionine biosynthesis (transsulfuration)	PWY-1042: glycolysis IV (plant cytosol)	PWY-6121: 5-aminoimidazole ribonucleotide biosynthesis I	PWY-7228: superpathway of guanosine nucleotides de novo biosynthesis I	PWY-6124: inosine-5'-phosphate biosynthesis II	UNMAPPED	PWY-6122: 5-aminoimidazole ribonucleotide biosynthesis II	PWY-5484: glycolysis II (from fructose 6-phosphate)	ASPASN-PWY: superpathway of L-aspartate and L-asparagine biosynthesis	PWY-6936: seleno-amino acid biosynthesis	DENOVOPURINE2-PWY: superpathway of purine nucleotides de novo biosynthesis II	PWY-7111: pyruvate fermentation to isobutanol (engineered)	PWY-6126: superpathway of adenosine nucleotides de novo biosynthesis II	VALSYN-PWY: L-valine biosynthesis	GLUCONEO-PWY: gluconeogenesis I	PWY-6125: superpathway of guanosine nucleotides de novo biosynthesis II	PWY-7222: guanosine deoxyribonucleotides de novo biosynthesis II	PWY-7187: pyrimidine deoxyribonucleotides de novo biosynthesis II	METSYN-PWY: L-homoserine and L-methionine biosynthesis	THRESYN-PWY: superpathway of L-threonine biosynthesis	PWY-7282: 4-amino-2-methyl-5-phosphomethylpyrimidine biosynthesis (yeast)	HSERMETANA-PWY: L-methionine biosynthesis III	PWY-3001: superpathway of L-isoleucine biosynthesis I	PWY-7220: adenosine deoxyribonucleotides de novo biosynthesis II	HOMOSER-METSYN-PWY: L-methionine biosynthesis I	PWY-5103: L-isoleucine biosynthesis III	PWY-6609: adenine and adenosine salvage III	ILEUSYN-PWY: L-isoleucine biosynthesis I (from threonine)	GLYCOLYSIS: glycolysis I (from glucose 6-phosphate)	PWY-6737: starch degradation V	PWY-5695: urate biosynthesis/inosine 5'-phosphate degradation	BRANCHED-CHAIN-AA-SYN-PWY: superpathway of branched amino acid biosynthesis	PWY-7229: superpathway of adenosine nucleotides de novo biosynthesis I	MET-SAM-PWY: superpathway of S-adenosyl-L-methionine biosynthesis	PWY-6277: superpathway of 5-aminoimidazole ribonucleotide biosynthesis	PWY-841: superpathway of purine nucleotides de novo biosynthesis I	PWY-6123: inosine-5'-phosphate biosynthesis I
guild_1	OANTIGEN-PWY: O-antigen building blocks biosynthesis (E. coli)	PWY-5973: cis-vaccenate biosynthesis	PWY-6163: chorismate biosynthesis from 3-dehydroquinate	PWY-5686: UMP biosynthesis	PWY-6387: UDP-N-acetylmuramoyl-pentapeptide biosynthesis I (meso-diaminopimelate containing)	COA-PWY-1: coenzyme A biosynthesis II (mammalian)	COMPLETE-ARO-PWY: superpathway of aromatic amino acid biosynthesis	SER-GLYSYN-PWY: superpathway of L-serine and glycine biosynthesis I	PWY-6385: peptidoglycan biosynthesis III (mycobacteria)	ARO-PWY: chorismate biosynthesis I	PEPTIDOGLYCANSYN-PWY: peptidoglycan biosynthesis I (meso-diaminopimelate containing)	TRNA-CHARGING-PWY: tRNA charging	DTDPRHAMSYN-PWY: dTDP-L-rhamnose biosynthesis I	CALVIN-PWY: Calvin-Benson-Bassham cycle	1CMET2-PWY: N10-formyl-tetrahydrofolate biosynthesis	ANAGLYCOLYSIS-PWY: glycolysis III (from glucose)	PWY-5667: CDP-diacylglycerol biosynthesis I	PWY-3841: folate transformations II	PWY-5097: L-lysine biosynthesis VI	PWY-6703: preQ0 biosynthesis	PWY-7663: gondoate biosynthesis (anaerobic)	PWY-6386: UDP-N-acetylmuramoyl-pentapeptide biosynthesis II (lysine-containing)	PWY-7221: guanosine ribonucleotides de novo biosynthesis	ANAEROFRUCAT-PWY: homolactic fermentation	PWY-7219: adenosine ribonucleotides de novo biosynthesis	PANTO-PWY: phosphopantothenate biosynthesis I	PANTOSYN-PWY: pantothenate and coenzyme A biosynthesis I	PWY0-1319: CDP-diacylglycerol biosynthesis II	PWY-724: superpathway of L-lysine, L-threonine and L-methionine biosynthesis II	PWY-2942: L-lysine biosynthesis III	UNINTEGRATED	PWY-6151: S-adenosyl-L-methionine cycle I	COA-PWY: coenzyme A biosynthesis I	PWY-6700: queuosine biosynthesis	PWY-4242: pantothenate and coenzyme A biosynthesis III
guild_2	PWY0-1061: superpathway of L-alanine biosynthesis	PWY0-1261: anhydromuropeptides recycling	SO4ASSIM-PWY: sulfate reduction I (assimilatory)	PWY-6708: ubiquinol-8 biosynthesis (prokaryotic)	PWY-5855: ubiquinol-7 biosynthesis (prokaryotic)	PWY-5345: superpathway of L-methionine biosynthesis (by sulfhydrylation)	PWY66-389: phytol degradation	PWY0-1479: tRNA processing	PWY0-845: superpathway of pyridoxal 5'-phosphate biosynthesis and salvage	PYRIDOXSYN-PWY: pyridoxal 5'-phosphate biosynthesis I	PWY-5857: ubiquinol-10 biosynthesis (prokaryotic)	SULFATE-CYS-PWY: superpathway of sulfate assimilation and cysteine biosynthesis	PWY-6803: phosphatidylcholine acyl editing	PWY-7115: C4 photosynthetic carbon assimilation cycle, NAD-ME type	PWY-5856: ubiquinol-9 biosynthesis (prokaryotic)
guild_3	TRPSYN-PWY: L-tryptophan biosynthesis	PWY-7197: pyrimidine deoxyribonucleotide phosphorylation	PWY-7328: superpathway of UDP-glucose-derived O-antigen building blocks biosynthesis	COLANSYN-PWY: colanic acid building blocks biosynthesis	UDPNAGSYN-PWY: UDP-N-acetyl-D-glucosamine biosynthesis I	GLYCOCAT-PWY: glycogen degradation I (bacterial)	DAPLYSINESYN-PWY: L-lysine biosynthesis I	PWY-5188: tetrapyrrole biosynthesis I (from glutamate)	PWY-7208: superpathway of pyrimidine nucleobases salvage	PWY-2723: trehalose degradation V	PWY-7184: pyrimidine deoxyribonucleotides de novo biosynthesis I	GLUCOSE1PMETAB-PWY: glucose and glucose-1-phosphate degradation	PWY-5384: sucrose degradation IV (sucrose phosphorylase)	PWY0-162: superpathway of pyrimidine ribonucleotides de novo biosynthesis
guild_4	GLYCOGENSYNTH-PWY: glycogen biosynthesis I (from ADP-D-Glucose)	PWY-621: sucrose degradation III (sucrose invertase)	GLCMANNANAUT-PWY: superpathway of N-acetylglucosamine, N-acetylmannosamine and N-acetylneuraminate degradation	PWY-4041: &gamma;-glutamyl cycle	PWY66-400: glycolysis VI (metazoan)	POLYISOPRENSYN-PWY: polyisoprenoid biosynthesis (E. coli)	PWY66-422: D-galactose degradation V (Leloir pathway)	PWY-7234: inosine-5'-phosphate biosynthesis III	PWY-5659: GDP-mannose biosynthesis	PWY-6317: galactose degradation I (Leloir pathway)	NAD-BIOSYNTHESIS-II: NAD salvage pathway II	P441-PWY: superpathway of N-acetylneuraminate degradation
guild_5	PWY-7357: thiamin formation from pyrithiamine and oxythiamine (yeast)	P42-PWY: incomplete reductive TCA cycle	PWY-5005: biotin biosynthesis II	PWY-5791: 1,4-dihydroxy-2-naphthoate biosynthesis II (plants)	PWY0-1241: ADP-L-glycero-&beta;-D-manno-heptose biosynthesis	PWY-5104: L-isoleucine biosynthesis IV	PWY-5897: superpathway of menaquinol-11 biosynthesis	HEME-BIOSYNTHESIS-II: heme biosynthesis I (aerobic)	PWY-5898: superpathway of menaquinol-12 biosynthesis	PWY-5837: 1,4-dihydroxy-2-naphthoate biosynthesis I	PWY-5899: superpathway of menaquinol-13 biosynthesis	PWY-6897: thiamin salvage II
guild_6	PWY0-1296: purine ribonucleosides degradation	PWY-6471: peptidoglycan biosynthesis IV (Enterococcus faecium)	PWY-4981: L-proline biosynthesis II (from arginine)	LACTOSECAT-PWY: lactose and galactose degradation I	PWY0-1298: superpathway of pyrimidine deoxyribonucleosides degradation	HEXITOLDEGSUPER-PWY: superpathway of hexitol degradation (bacteria)	P125-PWY: superpathway of (R,R)-butanediol biosynthesis	PWY-5676: acetyl-CoA fermentation to butanoate II	PWY-2941: L-lysine biosynthesis II	PWY-5100: pyruvate fermentation to acetate and lactate II
guild_7	PWY-7664: oleate biosynthesis IV (anaerobic)	PWY4FS-8: phosphatidylglycerol biosynthesis II (non-plastidic)	FASYN-ELONG-PWY: fatty acid elongation -- saturated	FASYN-INITIAL-PWY: superpathway of fatty acid biosynthesis initiation (E. coli)	PWY-7388: octanoyl-[acyl-carrier protein] biosynthesis (mitochondria, yeast)	PWY-6282: palmitoleate biosynthesis I (from (5Z)-dodec-5-enoate)	PWY0-862: (5Z)-dodec-5-enoate biosynthesis	PWYG-321: mycolate biosynthesis	PWY4FS-7: phosphatidylglycerol biosynthesis I (plastidic)	PWY-5989: stearate biosynthesis II (bacteria and plants)
guild_8	PHOSLIPSYN-PWY: superpathway of phospholipid biosynthesis I (bacteria)	PWY-6168: flavin biosynthesis III (fungi)	PYRIDNUCSYN-PWY: NAD biosynthesis I (from aspartate)	PWY-7539: 6-hydroxymethyl-dihydropterin diphosphate biosynthesis III (Chlamydia)	PPGPPMET-PWY: ppGpp biosynthesis	PWY-6147: 6-hydroxymethyl-dihydropterin diphosphate biosynthesis I	THISYNARA-PWY: superpathway of thiamin diphosphate biosynthesis III (eukaryotes)	RIBOSYN2-PWY: flavin biosynthesis I (bacteria and plants)
guild_9	PWY0-1586: peptidoglycan maturation (meso-diaminopimelate containing)	TCA: TCA cycle I (prokaryotic)	PWY-7279: aerobic respiration II (cytochrome c) (yeast)	PWY-3781: aerobic respiration I (cytochrome c)	NAGLIPASYN-PWY: lipid IVA biosynthesis	PWY0-1415: superpathway of heme biosynthesis from uroporphyrinogen-III	PWY-1269: CMP-3-deoxy-D-manno-octulosonate biosynthesis I
guild_10	P124-PWY: Bifidobacterium shunt	PWY-7242: D-fructuronate degradation	GALACTUROCAT-PWY: D-galacturonate degradation I	PWY-7456: mannan degradation	PWY-6507: 4-deoxy-L-threo-hex-4-enopyranuronate degradation	GLUCUROCAT-PWY: superpathway of &beta;-D-glucuronide and D-glucuronate degradation	GALACT-GLUCUROCAT-PWY: superpathway of hexuronide and hexuronate degradation
guild_11	PWY-5913: TCA cycle VI (obligate autotrophs)	P4-PWY: superpathway of L-lysine, L-threonine and L-methionine biosynthesis I	PENTOSE-P-PWY: pentose phosphate pathway	PWY-7117: C4 photosynthetic carbon assimilation cycle, PEPCK type	PWY-5173: superpathway of acetyl-CoA biosynthesis	NONOXIPENT-PWY: pentose phosphate pathway (non-oxidative branch)	PWY0-781: aspartate superpathway
guild_12	PWY-5840: superpathway of menaquinol-7 biosynthesis	PWY-7383: anaerobic energy metabolism (invertebrates, cytosol)	PWY-4702: phytate degradation I	P185-PWY: formaldehyde assimilation III (dihydroxyacetone cycle)	PWY-7198: pyrimidine deoxyribonucleotides de novo biosynthesis IV	PWY66-399: gluconeogenesis III
guild_13	ARGSYNBSUB-PWY: L-arginine biosynthesis II (acetyl cycle)	ARGSYN-PWY: L-arginine biosynthesis I (via L-ornithine)	HISTSYN-PWY: L-histidine biosynthesis	PWY-7400: L-arginine biosynthesis IV (archaebacteria)	GLUTORN-PWY: L-ornithine biosynthesis
guild_14	PWY-7560: methylerythritol phosphate pathway II	PWY-7392: taxadiene biosynthesis (engineered)	PWY-5121: superpathway of geranylgeranyl diphosphate biosynthesis II (via MEP)	NONMEVIPP-PWY: methylerythritol phosphate pathway I	PWY-6270: isoprene biosynthesis I
guild_15	PWY-6113: superpathway of mycolate biosynthesis	PWY-5367: petroselinate biosynthesis	METHGLYUT-PWY: superpathway of methylglyoxal degradation	PWY-6285: superpathway of fatty acids biosynthesis (E. coli)	PWY-6284: superpathway of unsaturated fatty acids biosynthesis (E. coli)
guild_16	PWY-5910: superpathway of geranylgeranyldiphosphate biosynthesis I (via mevalonate)	PWY-5971: palmitate biosynthesis II (bacteria and plants)	PWY-5863: superpathway of phylloquinol biosynthesis	PWY-6859: all-trans-farnesol biosynthesis
guild_17	PWY-6263: superpathway of menaquinol-8 biosynthesis II	PWY-7371: 1,4-dihydroxy-6-naphthoate biosynthesis II	PWY-7031: protein N-glycosylation (bacterial)	PWY-6748: nitrate reduction VII (denitrification)
guild_18	HEMESYN2-PWY: heme biosynthesis II (anaerobic)	PWY-5083: NAD/NADH phosphorylation and dephosphorylation	PWY-6519: 8-amino-7-oxononanoate biosynthesis I	BIOTIN-BIOSYNTHESIS-PWY: biotin biosynthesis I
guild_19	PWY-6630: superpathway of L-tyrosine biosynthesis	PWY-6612: superpathway of tetrahydrofolate biosynthesis	FOLSYN-PWY: superpathway of tetrahydrofolate biosynthesis and salvage	PWY-6629: superpathway of L-tryptophan biosynthesis
guild_20	PWY-6545: pyrimidine deoxyribonucleotides de novo biosynthesis III	PWY-6901: superpathway of glucose and xylose degradation	PWY-5838: superpathway of menaquinol-8 biosynthesis I	PWY-5861: superpathway of demethylmenaquinol-8 biosynthesis
guild_21	PWY0-1297: superpathway of purine deoxyribonucleosides degradation	P461-PWY: hexitol fermentation to lactate, formate, ethanol and acetate	P161-PWY: acetylene degradation	PWY-922: mevalonate pathway I
guild_22	PWY-5464: superpathway of cytosolic glycolysis (plants), pyruvate dehydrogenase and TCA cycle	PWY-5690: TCA cycle II (plants and fungi)	COBALSYN-PWY: adenosylcobalamin salvage from cobinamide I	PWY-6549: L-glutamine biosynthesis III
guild_23	CITRULBIO-PWY: L-citrulline biosynthesis	P163-PWY: L-lysine fermentation to acetate and butanoate	PWY-7013: L-1,2-propanediol degradation	PWY-4984: urea cycle
guild_24	HISDEG-PWY: L-histidine degradation I	PWY-7200: superpathway of pyrimidine deoxyribonucleoside salvage	PWY-6527: stachyose degradation	PWY-5030: L-histidine degradation III
guild_25	PWY-5509: adenosylcobalamin biosynthesis from cobyrinate a,c-diamide I	GLYOXYLATE-BYPASS: glyoxylate cycle	TCA-GLYOX-BYPASS: superpathway of glyoxylate bypass and TCA	GLYCOLYSIS-TCA-GLYOX-BYPASS: superpathway of glycolysis, pyruvate dehydrogenase, TCA, and glyoxylate bypass
guild_26	PWY-6895: superpathway of thiamin diphosphate biosynthesis II	PWY-6891: thiazole biosynthesis II (Bacillus)	PWY-6892: thiazole biosynthesis I (E. coli)	THISYN-PWY: superpathway of thiamin diphosphate biosynthesis I
guild_27	PWY66-398: TCA cycle III (animals)	PWY-7254: TCA cycle VII (acetate-producers)	P105-PWY: TCA cycle IV (2-oxoglutarate decarboxylase)
guild_28	ARGININE-SYN4-PWY: L-ornithine de novo biosynthesis	ARGORNPROST-PWY: arginine, ornithine and proline interconversion	POLYAMINSYN3-PWY: superpathway of polyamine biosynthesis II
guild_29	PWY-241: C4 photosynthetic carbon assimilation cycle, NADP-ME type	PWY-5918: superpathay of heme biosynthesis from glutamate	PWY-5189: tetrapyrrole biosynthesis II (from glycine)
guild_30	PWY-7389: superpathway of anaerobic energy metabolism (invertebrates)	PWY1G-0: mycothiol biosynthesis	PWY-7384: anaerobic energy metabolism (invertebrates, mitochondrial)
guild_31	PWY-7196: superpathway of pyrimidine ribonucleosides salvage	PWY-7211: superpathway of pyrimidine deoxyribonucleotides de novo biosynthesis	PRPP-PWY: superpathway of histidine, purine, and pyrimidine biosynthesis
guild_32	PWY-6606: guanosine nucleotides degradation II	PWY-6353: purine nucleotides degradation II (aerobic)	SALVADEHYPOX-PWY: adenosine nucleotides degradation II
guild_33	ARG+POLYAMINE-SYN: superpathway of arginine and polyamine biosynthesis	POLYAMSYN-PWY: superpathway of polyamine biosynthesis I	PWY-6305: putrescine biosynthesis IV
guild_34	PWY-5265: peptidoglycan biosynthesis II (staphylococci)	GOLPDLCAT-PWY: superpathway of glycerol degradation to 1,3-propanediol	PWY-7003: glycerol degradation to butanol
guild_35	P108-PWY: pyruvate fermentation to propanoate I	FERMENTATION-PWY: mixed acid fermentation	P23-PWY: reductive TCA cycle I
guild_36	UBISYN-PWY: superpathway of ubiquinol-8 biosynthesis (prokaryotic)	PWY-7391: isoprene biosynthesis II (engineered)
guild_37	PWY-5022: 4-aminobutanoate degradation V	P162-PWY: L-glutamate degradation V (via hydroxyglutarate)
guild_38	GALACTARDEG-PWY: D-galactarate degradation I	GLUCARGALACTSUPER-PWY: superpathway of D-glucarate and D-galactarate degradation
guild_39	P164-PWY: purine nucleobases degradation I (anaerobic)	PWY-6608: guanosine nucleotides degradation III
guild_40	GLYCOL-GLYOXDEG-PWY: superpathway of glycol metabolism and degradation	PWY-6562: norspermidine biosynthesis
guild_41	FUCCAT-PWY: fucose degradation	FUC-RHAMCAT-PWY: superpathway of fucose and rhamnose degradation
guild_42	PWY-5154: L-arginine biosynthesis III (via N-acetyl-L-citrulline)	PWY-5675: nitrate reduction V (assimilatory)
guild_43	PWY-6628: superpathway of L-phenylalanine biosynthesis	PWY-622: starch biosynthesis
guild_44	UDPNACETYLGALSYN-PWY: UDP-N-acetyl-D-glucosamine biosynthesis II	PWY-5514: UDP-N-acetyl-D-galactosamine biosynthesis II
guild_45	P122-PWY: heterolactic fermentation	PWY4LZ-257: superpathway of fermentation (Chlamydomonas reinhardtii)
guild_46	PWY-5920: superpathway of heme biosynthesis from glycine	GLYCOLYSIS-E-D: superpathway of glycolysis and Entner-Doudoroff
guild_47	TEICHOICACID-PWY: teichoic acid (poly-glycerol) biosynthesis	PWY66-409: superpathway of purine nucleotide salvage
SARS-CoV-2 positive cases; Before, During, After Cohort (Supplemental Figure 5, 6)
guild_0	DENOVOPURINE2-PWY: superpathway of purine nucleotides de novo biosynthesis II	ANAGLYCOLYSIS-PWY: glycolysis III (from glucose)	PWY-3001: superpathway of L-isoleucine biosynthesis I	THRESYN-PWY: superpathway of L-threonine biosynthesis	PWY-6277: superpathway of 5-aminoimidazole ribonucleotide biosynthesis	PWY-6124: inosine-5'-phosphate biosynthesis II	PWY-7220: adenosine deoxyribonucleotides de novo biosynthesis II	PWY-621: sucrose degradation III (sucrose invertase)	PWY-7222: guanosine deoxyribonucleotides de novo biosynthesis II	GLUCOSE1PMETAB-PWY: glucose and glucose-1-phosphate degradation	PWY-6125: superpathway of guanosine nucleotides de novo biosynthesis II	PWY-6737: starch degradation V	PWY-5695: urate biosynthesis/inosine 5'-phosphate degradation	PWY-2723: trehalose degradation V	PWY0-166: superpathway of pyrimidine deoxyribonucleotides de novo biosynthesis (E. coli)	PWY-5659: GDP-mannose biosynthesis	PWY-5384: sucrose degradation IV (sucrose phosphorylase)	PWY-6126: superpathway of adenosine nucleotides de novo biosynthesis II	PWY-6121: 5-aminoimidazole ribonucleotide biosynthesis I	COLANSYN-PWY: colanic acid building blocks biosynthesis	PWY-7228: superpathway of guanosine nucleotides de novo biosynthesis I	UNINTEGRATED	PWY-6151: S-adenosyl-L-methionine cycle I	TRNA-CHARGING-PWY: tRNA charging	PWY-841: superpathway of purine nucleotides de novo biosynthesis I	PWY-7229: superpathway of adenosine nucleotides de novo biosynthesis I	PWY-6936: seleno-amino acid biosynthesis	PWY-6609: adenine and adenosine salvage III	PWY-7187: pyrimidine deoxyribonucleotides de novo biosynthesis II	BRANCHED-CHAIN-AA-SYN-PWY: superpathway of branched amino acid biosynthesis	GLYCOCAT-PWY: glycogen degradation I (bacterial)	PWY-6123: inosine-5'-phosphate biosynthesis I	PWY-6122: 5-aminoimidazole ribonucleotide biosynthesis II	PWY-7111: pyruvate fermentation to isobutanol (engineered)	ILEUSYN-PWY: L-isoleucine biosynthesis I (from threonine)	VALSYN-PWY: L-valine biosynthesis	PWY-5103: L-isoleucine biosynthesis III
guild_1	ANAEROFRUCAT-PWY: homolactic fermentation	PWY-5188: tetrapyrrole biosynthesis I (from glutamate)	UDPNAGSYN-PWY: UDP-N-acetyl-D-glucosamine biosynthesis I	PWY-5097: L-lysine biosynthesis VI	PWY-6386: UDP-N-acetylmuramoyl-pentapeptide biosynthesis II (lysine-containing)	GLYCOLYSIS: glycolysis I (from glucose 6-phosphate)	PWY-7219: adenosine ribonucleotides de novo biosynthesis	PWY-6163: chorismate biosynthesis from 3-dehydroquinate	PWY-6387: UDP-N-acetylmuramoyl-pentapeptide biosynthesis I (meso-diaminopimelate containing)	PWY-5347: superpathway of L-methionine biosynthesis (transsulfuration)	HOMOSER-METSYN-PWY: L-methionine biosynthesis I	1CMET2-PWY: N10-formyl-tetrahydrofolate biosynthesis	MET-SAM-PWY: superpathway of S-adenosyl-L-methionine biosynthesis	PWY-3841: folate transformations II	ARO-PWY: chorismate biosynthesis I	PWY-7208: superpathway of pyrimidine nucleobases salvage	PWY-2942: L-lysine biosynthesis III	COA-PWY: coenzyme A biosynthesis I	PWY-5686: UMP biosynthesis	PWY-5484: glycolysis II (from fructose 6-phosphate)	PWY-724: superpathway of L-lysine, L-threonine and L-methionine biosynthesis II	PWY-7197: pyrimidine deoxyribonucleotide phosphorylation	PWY-7184: pyrimidine deoxyribonucleotides de novo biosynthesis I	TRPSYN-PWY: L-tryptophan biosynthesis	PWY-6385: peptidoglycan biosynthesis III (mycobacteria)	PEPTIDOGLYCANSYN-PWY: peptidoglycan biosynthesis I (meso-diaminopimelate containing)	PWY-4242: pantothenate and coenzyme A biosynthesis III	METSYN-PWY: L-homoserine and L-methionine biosynthesis	COMPLETE-ARO-PWY: superpathway of aromatic amino acid biosynthesis	PWY-7221: guanosine ribonucleotides de novo biosynthesis	COA-PWY-1: coenzyme A biosynthesis II (mammalian)
guild_2	PWY-7664: oleate biosynthesis IV (anaerobic)	PPGPPMET-PWY: ppGpp biosynthesis	FASYN-INITIAL-PWY: superpathway of fatty acid biosynthesis initiation (E. coli)	PWY0-1319: CDP-diacylglycerol biosynthesis II	PWY-5667: CDP-diacylglycerol biosynthesis I	PWYG-321: mycolate biosynthesis	CALVIN-PWY: Calvin-Benson-Bassham cycle	SER-GLYSYN-PWY: superpathway of L-serine and glycine biosynthesis I	PWY-6282: palmitoleate biosynthesis I (from (5Z)-dodec-5-enoate)	PWY-7388: octanoyl-[acyl-carrier protein] biosynthesis (mitochondria, yeast)	PWY0-862: (5Z)-dodec-5-enoate biosynthesis	FASYN-ELONG-PWY: fatty acid elongation -- saturated	PWY-5989: stearate biosynthesis II (bacteria and plants)
guild_3	PWY-241: C4 photosynthetic carbon assimilation cycle, NADP-ME type	NAGLIPASYN-PWY: lipid IVA biosynthesis	PWY0-1261: anhydromuropeptides recycling	PWY-7117: C4 photosynthetic carbon assimilation cycle, PEPCK type	TCA: TCA cycle I (prokaryotic)	PWY-5173: superpathway of acetyl-CoA biosynthesis	PWY-5913: TCA cycle VI (obligate autotrophs)	PWY0-1479: tRNA processing	PWY0-1061: superpathway of L-alanine biosynthesis	NONOXIPENT-PWY: pentose phosphate pathway (non-oxidative branch)	PWY66-389: phytol degradation	PWY-7115: C4 photosynthetic carbon assimilation cycle, NAD-ME type
guild_4	PWY-6147: 6-hydroxymethyl-dihydropterin diphosphate biosynthesis I	PWY-5973: cis-vaccenate biosynthesis	RIBOSYN2-PWY: flavin biosynthesis I (bacteria and plants)	PWY-7539: 6-hydroxymethyl-dihydropterin diphosphate biosynthesis III (Chlamydia)	PWY-6703: preQ0 biosynthesis	PWY-7663: gondoate biosynthesis (anaerobic)	PHOSLIPSYN-PWY: superpathway of phospholipid biosynthesis I (bacteria)	PWY-6700: queuosine biosynthesis	PWY-6168: flavin biosynthesis III (fungi)	HISTSYN-PWY: L-histidine biosynthesis	OANTIGEN-PWY: O-antigen building blocks biosynthesis (E. coli)
guild_5	PWY-7456: mannan degradation	PWY-6263: superpathway of menaquinol-8 biosynthesis II	GLUCUROCAT-PWY: superpathway of &beta;-D-glucuronide and D-glucuronate degradation	ARG+POLYAMINE-SYN: superpathway of arginine and polyamine biosynthesis	PWY-6507: 4-deoxy-L-threo-hex-4-enopyranuronate degradation	PWY-7371: 1,4-dihydroxy-6-naphthoate biosynthesis II	PWY-7242: D-fructuronate degradation	GALACT-GLUCUROCAT-PWY: superpathway of hexuronide and hexuronate degradation	POLYAMSYN-PWY: superpathway of polyamine biosynthesis I	GALACTUROCAT-PWY: D-galacturonate degradation I
guild_6	P441-PWY: superpathway of N-acetylneuraminate degradation	PWY66-422: D-galactose degradation V (Leloir pathway)	GLCMANNANAUT-PWY: superpathway of N-acetylglucosamine, N-acetylmannosamine and N-acetylneuraminate degradation	GLUCONEO-PWY: gluconeogenesis I	PWY-7282: 4-amino-2-methyl-5-phosphomethylpyrimidine biosynthesis (yeast)	PWY-4041: &gamma;-glutamyl cycle	PWY-6317: galactose degradation I (Leloir pathway)	PWY66-400: glycolysis VI (metazoan)
guild_7	PWY66-409: superpathway of purine nucleotide salvage	PWY-5863: superpathway of phylloquinol biosynthesis	TEICHOICACID-PWY: teichoic acid (poly-glycerol) biosynthesis	PWY-5723: Rubisco shunt	PWY-5971: palmitate biosynthesis II (bacteria and plants)	PWY-6859: all-trans-farnesol biosynthesis	PWY-6901: superpathway of glucose and xylose degradation	PYRIDNUCSAL-PWY: NAD salvage pathway I
guild_8	PWY0-845: superpathway of pyridoxal 5'-phosphate biosynthesis and salvage	PWY-5855: ubiquinol-7 biosynthesis (prokaryotic)	PWY-5856: ubiquinol-9 biosynthesis (prokaryotic)	PWY-5345: superpathway of L-methionine biosynthesis (by sulfhydrylation)	PWY-6708: ubiquinol-8 biosynthesis (prokaryotic)	PYRIDOXSYN-PWY: pyridoxal 5'-phosphate biosynthesis I	PWY-5857: ubiquinol-10 biosynthesis (prokaryotic)
guild_9	PWY-6284: superpathway of unsaturated fatty acids biosynthesis (E. coli)	PWY-6285: superpathway of fatty acids biosynthesis (E. coli)	PWY-5910: superpathway of geranylgeranyldiphosphate biosynthesis I (via mevalonate)	P122-PWY: heterolactic fermentation	PWY-5367: petroselinate biosynthesis	PWY-6113: superpathway of mycolate biosynthesis	PWY4LZ-257: superpathway of fermentation (Chlamydomonas reinhardtii)
guild_10	PWY-5898: superpathway of menaquinol-12 biosynthesis	COBALSYN-PWY: adenosylcobalamin salvage from cobinamide I	PWY-5837: 1,4-dihydroxy-2-naphthoate biosynthesis I	PWY-5897: superpathway of menaquinol-11 biosynthesis	PWY-5791: 1,4-dihydroxy-2-naphthoate biosynthesis II (plants)	HEME-BIOSYNTHESIS-II: heme biosynthesis I (aerobic)	PWY-5899: superpathway of menaquinol-13 biosynthesis
guild_11	PWY-7279: aerobic respiration II (cytochrome c) (yeast)	PWY-5920: superpathway of heme biosynthesis from glycine	SO4ASSIM-PWY: sulfate reduction I (assimilatory)	PWY-3781: aerobic respiration I (cytochrome c)	SULFATE-CYS-PWY: superpathway of sulfate assimilation and cysteine biosynthesis	PWY-6803: phosphatidylcholine acyl editing
guild_12	PWY-2941: L-lysine biosynthesis II	GOLPDLCAT-PWY: superpathway of glycerol degradation to 1,3-propanediol	HEXITOLDEGSUPER-PWY: superpathway of hexitol degradation (bacteria)	PWY0-1296: purine ribonucleosides degradation	PWY-5100: pyruvate fermentation to acetate and lactate II
guild_13	PWY-7196: superpathway of pyrimidine ribonucleosides salvage	ARGORNPROST-PWY: arginine, ornithine and proline interconversion	ARGININE-SYN4-PWY: L-ornithine de novo biosynthesis	PRPP-PWY: superpathway of histidine, purine, and pyrimidine biosynthesis	PWY-7211: superpathway of pyrimidine deoxyribonucleotides de novo biosynthesis
guild_14	P4-PWY: superpathway of L-lysine, L-threonine and L-methionine biosynthesis I	PWY-7234: inosine-5'-phosphate biosynthesis III	DAPLYSINESYN-PWY: L-lysine biosynthesis I	PWY0-162: superpathway of pyrimidine ribonucleotides de novo biosynthesis	PWY0-781: aspartate superpathway
guild_15	PWY0-1586: peptidoglycan maturation (meso-diaminopimelate containing)	GLYCOLYSIS-E-D: superpathway of glycolysis and Entner-Doudoroff	PWY-1269: CMP-3-deoxy-D-manno-octulosonate biosynthesis I	GLUTORN-PWY: L-ornithine biosynthesis	ARGSYNBSUB-PWY: L-arginine biosynthesis II (acetyl cycle)
guild_16	PWY0-1415: superpathway of heme biosynthesis from uroporphyrinogen-III	HEMESYN2-PWY: heme biosynthesis II (anaerobic)	FERMENTATION-PWY: mixed acid fermentation	PWY-5083: NAD/NADH phosphorylation and dephosphorylation	PENTOSE-P-PWY: pentose phosphate pathway
guild_17	PWY-5690: TCA cycle II (plants and fungi)	PWY-6549: L-glutamine biosynthesis III	PWY-5840: superpathway of menaquinol-7 biosynthesis	P42-PWY: incomplete reductive TCA cycle	PWY-7328: superpathway of UDP-glucose-derived O-antigen building blocks biosynthesis
guild_18	PWY66-399: gluconeogenesis III	PWY-7198: pyrimidine deoxyribonucleotides de novo biosynthesis IV	PWY-7383: anaerobic energy metabolism (invertebrates, cytosol)	P185-PWY: formaldehyde assimilation III (dihydroxyacetone cycle)	PWY-4702: phytate degradation I
guild_19	PWY-5918: superpathay of heme biosynthesis from glutamate	PANTO-PWY: phosphopantothenate biosynthesis I	PANTOSYN-PWY: pantothenate and coenzyme A biosynthesis I	PWY-5189: tetrapyrrole biosynthesis II (from glycine)	DTDPRHAMSYN-PWY: dTDP-L-rhamnose biosynthesis I
guild_20	HSERMETANA-PWY: L-methionine biosynthesis III	PWY-1042: glycolysis IV (plant cytosol)	PWY-7200: superpathway of pyrimidine deoxyribonucleoside salvage	ASPASN-PWY: superpathway of L-aspartate and L-asparagine biosynthesis	PWY-7199: pyrimidine deoxyribonucleosides salvage
guild_21	PWY-6270: isoprene biosynthesis I	PWY-7560: methylerythritol phosphate pathway II	NONMEVIPP-PWY: methylerythritol phosphate pathway I	PWY-7392: taxadiene biosynthesis (engineered)	PWY-5121: superpathway of geranylgeranyl diphosphate biosynthesis II (via MEP)
guild_22	PWY-7357: thiamin formation from pyrithiamine and oxythiamine (yeast)	PWY0-1241: ADP-L-glycero-&beta;-D-manno-heptose biosynthesis	PWY-5005: biotin biosynthesis II	PWY-5104: L-isoleucine biosynthesis IV	PWY-6897: thiamin salvage II
guild_23	HISDEG-PWY: L-histidine degradation I	PWY-5030: L-histidine degradation III	PWY-5838: superpathway of menaquinol-8 biosynthesis I	PWY-5861: superpathway of demethylmenaquinol-8 biosynthesis
guild_24	PWY4FS-8: phosphatidylglycerol biosynthesis II (non-plastidic)	PWY-7400: L-arginine biosynthesis IV (archaebacteria)	ARGSYN-PWY: L-arginine biosynthesis I (via L-ornithine)	PWY4FS-7: phosphatidylglycerol biosynthesis I (plastidic)
guild_25	P23-PWY: reductive TCA cycle I	P108-PWY: pyruvate fermentation to propanoate I	BIOTIN-BIOSYNTHESIS-PWY: biotin biosynthesis I	PWY-6519: 8-amino-7-oxononanoate biosynthesis I
guild_26	CITRULBIO-PWY: L-citrulline biosynthesis	P163-PWY: L-lysine fermentation to acetate and butanoate	PWY-6588: pyruvate fermentation to acetone	PWY-4984: urea cycle
guild_27	DENITRIFICATION-PWY: nitrate reduction I (denitrification)	PWY-7031: protein N-glycosylation (bacterial)	PWY-6748: nitrate reduction VII (denitrification)
guild_28	PWY-6892: thiazole biosynthesis I (E. coli)	THISYN-PWY: superpathway of thiamin diphosphate biosynthesis I	PWY-6969: TCA cycle V (2-oxoglutarate:ferredoxin oxidoreductase)
guild_29	REDCITCYC: TCA cycle VIII (helicobacter)	PWY-5464: superpathway of cytosolic glycolysis (plants), pyruvate dehydrogenase and TCA cycle	P124-PWY: Bifidobacterium shunt
guild_30	FUC-RHAMCAT-PWY: superpathway of fucose and rhamnose degradation	PWY66-398: TCA cycle III (animals)	FUCCAT-PWY: fucose degradation
guild_31	PWY-5265: peptidoglycan biosynthesis II (staphylococci)	PWY-6612: superpathway of tetrahydrofolate biosynthesis	FOLSYN-PWY: superpathway of tetrahydrofolate biosynthesis and salvage
guild_32	GLYCOLYSIS-TCA-GLYOX-BYPASS: superpathway of glycolysis, pyruvate dehydrogenase, TCA, and glyoxylate bypass	GLYOXYLATE-BYPASS: glyoxylate cycle	TCA-GLYOX-BYPASS: superpathway of glyoxylate bypass and TCA
guild_33	PWY-6527: stachyose degradation	PWY-6608: guanosine nucleotides degradation III
guild_34	PWY-6891: thiazole biosynthesis II (Bacillus)	PWY-6895: superpathway of thiamin diphosphate biosynthesis II
guild_35	METHGLYUT-PWY: superpathway of methylglyoxal degradation	PWY-7013: L-1,2-propanediol degradation
guild_36	PWY-5022: 4-aminobutanoate degradation V	P162-PWY: L-glutamate degradation V (via hydroxyglutarate)
guild_37	PWY-7389: superpathway of anaerobic energy metabolism (invertebrates)	PWY-7384: anaerobic energy metabolism (invertebrates, mitochondrial)
guild_38	POLYISOPRENSYN-PWY: polyisoprenoid biosynthesis (E. coli)	PWY-6595: superpathway of guanosine nucleotides degradation (plants)
guild_39	PWY-5154: L-arginine biosynthesis III (via N-acetyl-L-citrulline)	PWY-7254: TCA cycle VII (acetate-producers)
guild_40	PWY-6630: superpathway of L-tyrosine biosynthesis	PWY-6629: superpathway of L-tryptophan biosynthesis
guild_41	P125-PWY: superpathway of (R,R)-butanediol biosynthesis	PWY0-1297: superpathway of purine deoxyribonucleosides degradation
guild_42	ALLANTOINDEG-PWY: superpathway of allantoin degradation in yeast	PWY-5675: nitrate reduction V (assimilatory)
guild_43	PWY-6562: norspermidine biosynthesis	GLYCOL-GLYOXDEG-PWY: superpathway of glycol metabolism and degradation
guild_44	GALACTARDEG-PWY: D-galactarate degradation I	GLUCARGALACTSUPER-PWY: superpathway of D-glucarate and D-galactarate degradation
guild_45	PWY-922: mevalonate pathway I	PWY-5676: acetyl-CoA fermentation to butanoate II
guild_46	PWY-6353: purine nucleotides degradation II (aerobic)	SALVADEHYPOX-PWY: adenosine nucleotides degradation II
guild_47	PWY-7003: glycerol degradation to butanol	PWY0-1298: superpathway of pyrimidine deoxyribonucleosides degradation
guild_48	UDPNACETYLGALSYN-PWY: UDP-N-acetyl-D-glucosamine biosynthesis II	PWY-5514: UDP-N-acetyl-D-galactosamine biosynthesis II
guild_49	UNMAPPED	GLYCOGENSYNTH-PWY: glycogen biosynthesis I (from ADP-D-Glucose)
guild_50	PWY-6545: pyrimidine deoxyribonucleotides de novo biosynthesis III	PWY-6305: putrescine biosynthesis IV
guild_51	PWY-6471: peptidoglycan biosynthesis IV (Enterococcus faecium)	LACTOSECAT-PWY: lactose and galactose degradation I
